# Supplementary material for: Comparative analysis of the accelerated aged seed transcriptome profiles of two maize chromosome segment substitution lines
Source: PLoS One. 2019 Nov 11;14(11):e0216977. doi: 10.1371/journal.pone.0216977 (PMC6844465; doi:10.1371/journal.pone.0216977)
Supplement: S1 Table — (XLSX) [file pone.0216977.s005.xlsx]

## Sheet: Sheet1
S1 Table. Number of reads sequenced and mapped to the maize genome.
Sample	I178-0d-AA_1	I178-0d-AA_2	I178-5d-AA_1	I178-5d-AA_2	X178-0d-AA_1	X178-0d-AA_2	X178-5d-AA_1	X178-5d-AA_2
rRNA Rate(%)	2.98	2.46	2.7	2.77	3.03	2.89	2	3.63
Total reads	37798248	41198292	40474918	43383494	43294000	34349592	45125930	40800014
Raw reads	18925098	20633356	20271823	21722256	21674544	17195929	22599069	20430263
Clean reads	18899124	20599146	20237459	21691747	21647000	17174796	22562965	20400007
Clean bases(Gb)	3.97	4.25	4.57	4.57	4.76	3.58	4.26	4.55
Error rate(%)	0.03	0.03	0.03	0.03	0.03	0.03	0.03	0.03
Clean ratio (%)	99.8628	99.8342	99.8305	99.8595	99.8729	99.8771	99.8402	99.8519
Q20(%)	98.2	98.41	98.25	98.23	98.24	98.18	98.34	98.18
GC content(%)	56.48	56.34	56.47	55.18	56.32	56.21	55.26	55.49
Total mapped	26,669,531 (70.56%)	30,617,377 (74.32%)	28,412,209 (70.20%)	30,981,831 (71.41%)	31,073,249 (71.77%)	24,361,186 (70.92%)	32,385,696 (71.77%)	29,367,700 (71.98%)
Mapped unique reads	25,713,355 (68.03%)	29,402,739 (71.37%)	27,391,710 (67.68%)	29,751,592 (68.58%)	29,852,344 (68.95%)	23,409,287 (68.15%)	30,861,421 (68.39%)	28,174,199 (69.05%)
Exon(%)	93.95	93.02	94.16	93.33	92.37	92.36	91.27	92.9
Intron(%)	1.21	1.52	0.88	1.17	1.61	1.64	1.65	1.21
Intergenic(%)	4.85	5.46	4.97	5.5	6.02	6	7.08	5.89
Non-splice reads	17,382,132 (45.99%)	20,111,739 (48.82%)	18,863,985 (46.61%)	20,284,468 (46.76%)	20,307,735 (46.91%)	15,911,284 (46.32%)	21,450,905 (47.54%)	19,071,416 (46.74%)
Splice reads	8,331,223 (22.04%)	9,291,000 (22.55%)	8,527,725 (21.07%)	9,467,124 (21.82%)	9,544,609 (22.05%)	7,498,003 (21.83%)	9,410,516 (20.85%)	9,102,783 (22.31%)
