# Supplementary material for: Comparative analysis of the accelerated aged seed transcriptome profiles of two maize chromosome segment substitution lines
Source: PLoS One. 2019 Nov 11;14(11):e0216977. doi: 10.1371/journal.pone.0216977 (PMC6844465; doi:10.1371/journal.pone.0216977)
Supplement: S2 Table — (XLSX) [file pone.0216977.s006.xlsx]

## Sheet: Sheet1
S2 Table. Expression of 98 common DEGs and the related biology process classification.
Biology process	GENE ID	I0-Mean	I5-Mean	log2FoldChange In I178	p-adj In I178	X0-Mean	X5-Mean	log2FoldChange In X178	p-adj In X178	Arabidopsis/RICE Homologs	Annotation
Nutrient reservoir activity
	GRMZM2G166141	1254	83.5	3.17139	3.51348e-67	513.5	97.5	2.01088	4.9532e-40	AT3G05950.1	RmlC-like cupins superfamily protein, belongs to 11S seed storage protein (globulins) family
	GRMZM2G312974	153.5	54	0.934489	0.0049584	260.5	95	1.17194	7.37955e-11	AT3G05680.2	embryo defective 2016
	GRMZM2G331533	216	85.5	0.947914	0.00165325	305	173	0.74777	6.78491e-05	AT5G40480.1	embryo defective 3012
Protein stability		#N/A	#N/A	#N/A	#N/A	#N/A	#N/A	#N/A	#N/A
	GRMZM2G072861	70	19.5	0.89929	0.0107308	79.5	30	0.725174	0.00273924	AT1G49630.3	presequence protease 2
	GRMZM2G438938	104	39.5	0.86364	0.0123384	165	74.5	0.856594	4.77964e-05	AT5G02310.1	proteolysis 6
	GRMZM2G159002	128	49	0.888518	0.0080359	116	58.5	0.667549	0.0070988	AT2G32730.1	26S proteasome regulatory complex, non-ATPase subcomplex, Rpn2/Psmd1 subunit
	GRMZM2G075315	951.5	459	0.853813	0.000221801	404.5	236.5	0.747534	1.36179e-05	LOC_Os03g60840.1	Bowman-Birk type bran trypsin inhibitor precursor expressed
	GRMZM2G469162	457	242	0.757871	0.0040231	508	329	0.658291	4.13542e-05	AT3G57300.1	INO80 ortholog
Carbohydrate/glycometabolism		#N/A	#N/A	#N/A	#N/A	#N/A	#N/A	#N/A	#N/A
	GRMZM2G316362	271.5	1210.5	-1.80261	1.61478e-21	804.5	349	1.19526	1.82864e-20	AT1G43800.1	Plant stearoyl-acyl-carrier-protein desaturase family protein
	AC203019.3_FG001	181	89	0.751422	0.0208478	220.5	123	0.72581	0.000408198	AT1G74800.1	Galactosyltransferase family protein
	GRMZM6G477257	936	499.5	0.801512	5.07152e-05	1117.5	706.5	0.72532	2.39227e-08	AT5G42740.1	Sugar isomerase (SIS) family protein
	GRMZM2G358153	511	261.5	0.801672	0.000663532	273.5	155.5	0.713626	0.000475553	LOC_Os10g28120.1	glycosyl hydrolase putative expressed
	GRMZM2G370162	111.5	25.5	1.16881	0.000114208	182.5	66.5	1.05586	1.22177e-07	AT1G71220.2	UDP-glucose:glycoprotein glucosyltransferases;transferases, transferring hexosyl groups;transferases, transferring glycosyl groups
	GRMZM2G058685	128.5	52	0.852634	0.0118222	139	63.5	0.800952	0.000314927	AT5G12950.1	Putative glycosyl hydrolase of unknown function (DUF1680)
	AC197013.3_FG003	86	24	1.00733	0.00216112	106	38	0.867941	0.000107907	AT3G57470.1	Insulinase (Peptidase family M16) family protein
	AC177838.2_FG015	181	74.5	0.916484	0.00236655	200.5	104	0.777604	0.000207162	AT5G56730.1	Insulinase (Peptidase family M16) protein
Oxidation Reaction		#N/A	#N/A	#N/A	#N/A	#N/A	#N/A	#N/A	#N/A
	AC203989.4_FG001	183	556	-1.34238	6.01835e-12	264	130	0.889932	1.20778e-06	AT5G15120.1	2-aminoethanethiol dioxygenase putative expressed
	GRMZM2G131421	703	1944.5	-1.3104	5.20636e-16	1092.5	554	1.02546	7.91433e-19	AT5G25940.1	early nodulin-related
	GRMZM2G375807	532	221	1.03407	9.38598e-06	645	354.5	0.875037	8.85786e-10	AT4G39850.3	peroxisomal ABC transporter 1
	GRMZM2G700148	228.5	85	1.0064	0.000617494	318	165.5	0.853401	1.31004e-06	AT5G22780.1	Adaptor protein complex AP-2, alpha subunit
Energy		#N/A	#N/A	#N/A	#N/A	#N/A	#N/A	#N/A	#N/A
	GRMZM2G339336	445.5	252.5	0.681386	0.0173136	579.5	378.5	0.624833	0.000435508	AT2G04350.2	AMP-dependent synthetase and ligase family protein
	GRMZM2G488465	232.5	126	0.685755	0.0392896	287	175	0.677185	0.000385483	AT2G46790.1	pseudo-response regulator 9
	GRMZM2G007922	528.5	297.5	0.688709	0.0117878	619	403.5	0.676315	2.68218e-06	AT3G57300.1	INO80 ortholog
	GRMZM2G373849	93.5	30.5	0.920556	0.00723284	140.5	44.5	1.06366	2.80522e-07	AT5G50920.1	CLPC homologue 1; ATP-dependent Clp protease ATP-binding subunit clpA homolog CD4B chloroplast precursor putative expressed
	GRMZM2G428096	308.5	114	1.13061	2.09789e-06	385.5	187	0.9562	1.01456e-08	AT1G07670.1	endomembrane-type CA-ATPase 4
DNA repairation		#N/A	#N/A	#N/A	#N/A	#N/A	#N/A	#N/A	#N/A
	GRMZM2G316232	180.5	82	0.829414	0.00794744	260	133.5	0.836213	1.21589e-05	AT1G06220.1	Ribosomal protein S5/Elongation factor G/III/V family protein
Defense response		#N/A	#N/A	#N/A	#N/A	#N/A	#N/A	#N/A	#N/A
	GRMZM2G106413	177	839.5	-1.86318	1.13218e-22	189.5	73	0.999533	6.34578e-07	AT4G10270.1	Wound-responsive family protein
	GRMZM2G106445	372.5	1346.5	-1.55537	1.40465e-16	1416.5	882.5	0.779317	1.02004e-12	AT4G10265.1	Wound-responsive family protein
	GRMZM2G037189	161	315	-0.774241	0.00553879	223	124	0.727569	0.00043718	AT2G41430.4	dehydration-induced protein (ERD15)
	GRMZM2G477872	788	467	0.655872	0.00451784	618.5	377	0.7623	5.79492e-08	AT1G66950.1	pleiotropic drug resistance 11
	GRMZM2G465226	371	24.5	2.71786	4.82674e-35	79.5	8	1.17676	5.98115e-09	AT5G57625.1	CAP (Cysteine-rich secretory proteins, Antigen 5, and Pathogenesis-related 1 protein) superfamily protein
	GRMZM2G177447	357.5	158.5	0.909905	0.00106253	584.5	309	0.924	1.23651e-10	AT5G12430.1	Heat shock protein DnaJ with tetratricopeptide repeat
	GRMZM2G074604	399.5	203.5	0.799889	0.00124546	577.5	318	0.857214	5.98115e-09	AT2G37040.1	PHE ammonia lyase 1(PLA)
	GRMZM2G477879	81.5	23.5	0.828845	0.0262399	119.5	41.5	0.860669	0.000134877	AT1G64790.2	ILITYHIA; HEAT repeat family protein putative expressed
	GRMZM2G401769	104	38	0.89522	0.0080359	108	50	0.70855	0.00346498	AT3G55320.1	P-glycoprotein 20
	GRMZM2G453805	243	25	2.15548	5.71208e-20	60.5	1.5	1.15694	0.0501	AT5G24090.1	chitinase A
	GRMZM2G124550	160	57	1.01978	0.000617494	188.5	99	0.73776	0.000624527	AT4G10730.1	Protein kinase superfamily protein
	GRMZM2G117971	340.5	132.5	1.05672	1.17259e-05	95.5	42.5	0.702008	0.00413601	AT3G04720.1	pathogenesis-related 4
	GRMZM2G365957	434	159	1.14092	2.01567e-06	404.5	221	0.826304	8.21175e-07	AT2G47800.1	multidrug resistance-associated protein 4
	GRMZM2G052100	79.5	9.5	1.38994	1.22788e-06	42	6.5	0.705493	0.0501	LOC_Os01g72900.1	abscisic acid stress ripening5
	GRMZM2G181135	173.5	21	1.86167	1.14717e-13	88.5	24.5	0.888551	6.74265e-05	AT1G34060.1	Pyridoxal phosphate (PLP)-dependent transferases superfamily protein
	GRMZM2G099678	129.5	11.5	1.80573	5.94305e-12	52	14	0.698618	0.002701	AT4G28940.1	Phosphorylase superfamily protein
Development		#N/A	#N/A	#N/A	#N/A	#N/A	#N/A	#N/A	#N/A
	GRMZM2G060544	109	203.5	-0.674029	0.0538814	97.5	51	0.600834	0.0236769	AT3G02550.1	LOB domain-containing protein 41
	GRMZM2G153233	427.5	237.5	0.713896	0.00516022	319.5	214.5	0.590043	0.00208942	AT4G30080.1	auxin response factor 16
	GRMZM2G312110	836.5	332	1.06698	8.74272e-06	1026.5	572.5	0.904633	6.30108e-14	AT3G02260.1	auxin transport protein (BIG)
	GRMZM2G398825	65.5	18.5	0.876085	0.0149089	85.5	41	0.619248	0.0187302	AT1G76630.2	Tetratricopeptide repeat (TPR)-like superfamily protein
	GRMZM2G143644	602.5	287.5	0.911108	2.94474e-05	658.5	449	0.614709	4.13542e-05	AT1G65430.1	IBR domain-containing protein
	GRMZM5G800586	2148	801.5	1.267	1.5916e-15	1659.5	1034	0.772284	4.22004e-12	AT5G25610.1	BURP domain-containing protein
Transcriptional regulation		#N/A	#N/A	#N/A	#N/A	#N/A	#N/A	#N/A	#N/A
	GRMZM2G305362	232.5	480	-0.875604	0.000147842	228.5	96	1.00476	1.2599e-07	AT3G10040.1	sequence-specific DNA binding transcription factors
	GRMZM2G353885	410.5	778	-0.798842	0.000161326	368.5	857.5	-0.866596	2.05246e-08	AT1G73960.1	TBP-associated factor 2
	GRMZM2G176307	1753.5	3185	-0.780414	3.40713e-06	1164	705.5	0.806516	1.24166e-12	AT1G13440.1	glyceraldehyde-3-phosphate dehydrogenase C2
	GRMZM2G080176	235.5	122.5	0.710409	0.0397217	293.5	189.5	0.602512	0.00351587	AT5G60040.1	nuclear RNA polymerase C1
	GRMZM2G058970	379	178	0.868846	0.000927313	469.5	256.5	0.859464	2.40704e-08	AT5G49930.1	zinc knuckle (CCHC-type) family protein
	GRMZM2G011998	194.5	77	0.902404	0.00516022	210.5	116.5	0.718381	0.000601183	AT4G24200.1	Transcription elongation factor (TFIIS) family protein
	GRMZM2G145935	331.5	161.5	0.816349	0.0040231	393.5	235.5	0.734175	1.21589e-05	AT5G58040.1	FIPS5; fip5 motif family protein expressed; homolog of yeast FIP1
	GRMZM2G162154	176.5	84	0.768282	0.0185537	213.5	111	0.776058	0.000152454	AT5G58040.1	homolog of yeast FIP1 [V]
	GRMZM2G113928	488.5	230.5	0.911029	5.07152e-05	599.5	359.5	0.770069	1.46048e-07	AT4G21710.1	DNA-directed RNA polymerase family protein
	GRMZM5G893848	106	36.5	0.945552	0.00403356	146	84	0.620767	0.0116888	AT5G55390.2	(EDM2) Protein ENHANCED DOWNY MILDEW 2
	GRMZM2G398527	299	91	1.24103	1.73107e-06	379.5	169	1.06096	5.15942e-11	AT3G11964.1	RNA binding;RNA binding
	GRMZM2G084891	101	30	1.01836	0.00152874	140	53.5	0.926646	1.39334e-05	AT4G21710.1	DNA-directed RNA polymerase family protein
	GRMZM2G076730	379.5	140	1.10608	1.44605e-05	516.5	246	1.03353	2.18084e-12	AT5G47010.1	RNA helicase, putative
	GRMZM2G365983	107.5	34	0.973143	0.0033575	168	56.5	1.07446	1.24998e-07	AT4G32620.1	Enhancer of polycomb-like transcription factor protein
	AC199001.3_FG005	282	78.5	1.38271	7.46887e-09	241.5	97	1.06561	8.13904e-09	AT1G48410.1	(AGO1) Stabilizer of iron transporter SufD / Polynucleotidyl transferase
Transport		#N/A	#N/A	#N/A	#N/A	#N/A	#N/A	#N/A	#N/A
	GRMZM2G174803	295	170	0.630603	0.05538	164	90.5	0.674477	0.00351587	AT3G27530.1	golgin candidate 6; protein transporter activity
	GRMZM5G824843	309.5	165	0.707855	0.0295094	346.5	230	0.610573	0.00111257	AT5G24710.1	Transducin/WD40 repeat-like superfamily protein
	GRMZM2G106017	137	65	0.730501	0.0522447	184	108	0.626435	0.00714234	AT5G10940.1	transducin family protein / WD-40 repeat family protein
	GRMZM2G358877	70.5	20.5	0.863519	0.0175022	97.5	47	0.606484	0.0227772	AT2G05120.1	Nucleoporin, Nup133/Nup155-like
	GRMZM2G046590	131	61.5	0.735943	0.0455234	103	52.5	0.637787	0.0126687	AT5G03540.1	exocyst subunit exo70 family protein A1
Signal Pathway		#N/A	#N/A	#N/A	#N/A	#N/A	#N/A	#N/A	#N/A
	GRMZM5G860976	165	76	0.785244	0.0175022	231.5	120.5	0.808323	3.55123e-05	AT3G14205.1	Phosphoinositide phosphatase family protein
Others		#N/A	#N/A	#N/A	#N/A	#N/A	#N/A	#N/A	#N/A
	GRMZM2G013936	115	40	0.915102	0.00719074	152.5	77.5	0.736226	0.00103292	AT5G55390.1	ENHANCED DOWNY MILDEW 2
	GRMZM2G451443	67.5	17.5	0.928942	0.00728511	93	47	0.616765	0.0189703	AT2G31660.1	ARM repeat superfamily protein
	GRMZM2G379929	154.5	51.5	0.964894	0.0033575	243.5	116.5	0.882638	3.93834e-06	AT3G06530.2	ARM repeat superfamily protein
	GRMZM2G379913	96.5	30	0.982673	0.00272085	157.5	74.5	0.800004	0.000228159	AT3G06530.1	ARM repeat superfamily protein
	GRMZM2G156827	140.5	55	0.828104	0.0220423	239.5	105	0.977519	2.24439e-07	AT2G48160.1	Tudor/PWWP/MBT domain-containing protein
	GRMZM2G404377	262.5	102.5	1.04893	2.94474e-05	359.5	160.5	1.02788	1.59086e-09	AT1G80930.1	MIF4G domain-containing protein / MA3 domain-containing protein
	GRMZM5G877838	190.5	75.5	0.970312	0.000681284	286	138.5	0.890579	1.69147e-06	LOC_Os01g56780	plus-3 domain containing protein expressed
	GRMZM2G303105	131.5	46	0.996149	0.0012104	177.5	78	0.88283	2.1671e-05	AT3G06010.1	Homeotic gene regulator
	GRMZM2G095905	175	44.5	1.35102	2.31472e-07	253	77.5	1.32212	3.10939e-13	AT5G02950.1	Tudor/PWWP/MBT superfamily protein
	GRMZM2G358618	409	219.5	0.74379	0.00602454	603	334	0.841887	4.74547e-08	AT4G03200.1	catalytics
	GRMZM2G394722	114.5	42	0.891245	0.00854343	169	69	0.94377	3.94686e-06	AT1G32750.1	HAC13 protein (HAC13)
	GRMZM2G104504	235	115.5	0.78428	0.0101061	238.5	154	0.597778	0.00491734	AT4G32180.1	pantothenate kinase 2
	GRMZM2G366020	137.5	48.5	0.897739	0.00918583	153.5	82	0.692744	0.00262187	AT1G64570.1	Homeodomain-like superfamily protein
	GRMZM2G007252	298.5	110	1.11702	2.99027e-06	387.5	245	0.672495	0.000152196	AT1G47290.2	3beta-hydroxysteroid-dehydrogenase/decarboxylase isoform 1
	GRMZM2G347583	606.5	353.5	0.646558	0.0326392	883	563.5	0.725972	1.28412e-08	AT3G50370.1	-
	GRMZM2G443447	80.5	29	0.791962	0.0427916	172.5	68.5	0.968172	1.91561e-06	AT4G27010.1	-
	GRMZM2G327311	364	171.5	0.804701	0.0109429	484	324	0.631405	9.0702e-05	AT2G25730.2	-
	GRMZM2G142456	245.5	110	0.867574	0.00380249	238.5	151.5	0.599447	0.0054693	AT2G19390.1	-
	GRMZM2G406043	71	21	0.882531	0.0135933	104.5	41.5	0.694326	0.00494222	AT3G04490.1	-
	GRMZM2G391413	330	149	0.895976	0.00112834	481	290	0.750364	1.23017e-06	AT4G10930.1	-
	GRMZM2G409839	129.5	49.5	0.90539	0.00574152	239.5	129.5	0.773077	8.9236e-05	AT4G39420.1	-
	GRMZM5G867767	196	76	0.969536	0.00101238	224.5	128	0.702989	0.000715839	AT3G10650.1	-
	GRMZM5G824439	171.5	63	0.981722	0.00124546	232.5	99	0.994332	1.2599e-07	AT1G23230.2	-
	GRMZM2G055578	358.5	153.5	0.994226	2.44936e-05	401	261	0.612445	0.00154186	LOC_Os01g41190	-
	GRMZM2G302913	42	4	0.995824	0.0012808	56	17.5	0.667051	0.00581196	AT1G22060.1	-
	GRMZM2G026780	207	942	-1.82646	7.88224e-22	297	166	0.751092	8.94353e-05	-	-
	GRMZM2G005865	169.5	308.5	-0.696834	0.0162481	119.5	255	-0.656449	0.00284895	-	-
	GRMZM5G833054	71.5	24	0.824939	0.0280265	66.5	27.5	0.611123	0.0199175	-	-
	AC200210.1_FG006	67	20.5	0.858967	0.0183698	91	39.5	0.70264	0.00418941	-	-
Note: Common DEGs (0d-AA vs. 5d-AA) in I178 and X178 were measured as the log2foldchange ≥0.585, adjusted P-value (q-value) ≤0.05. The homologs of each gene in Arabidopsis and rice (Oryza sativa) was used for function annotation. 11 categeries were classfied based on the gene biology process and function in cellular level. Bold represent DEGs that down-regulated in X178 while up-regulated in I178.
