# Supplementary material for: Comparative analysis of the accelerated aged seed transcriptome profiles of two maize chromosome segment substitution lines
Source: PLoS One. 2019 Nov 11;14(11):e0216977. doi: 10.1371/journal.pone.0216977 (PMC6844465; doi:10.1371/journal.pone.0216977)
Supplement: S3 Table — (XLSX) [file pone.0216977.s007.xlsx]

## Sheet: Sheet1
S3 Table. Alternative splicing events and the genes involved in maize I178 and X178 seed aging.
		I0-rep1			I0-rep2			I5-rep1			I5-rep2			X0-rep1			X0-rep2			X5-rep1			X5-rep2
Mean No. AS		56228						55763						53593						56794
Mean No.Transcript Isoform		48724						48248						46521						48773
Mean No. Genes		16814						16723						16216						16472
		No. AS	No.Transcript Isoform	No. Genes	No. AS	No.Transcript Isoform	No. Genes	No. AS	No.Transcript Isoform	No. Genes	No. AS	No.Transcript Isoform	No. Genes	No. AS	No.Transcript Isoform	No. Genes	No. AS	No.Transcript Isoform	No. Genes	No. AS	No.Transcript Isoform	No. Genes	No. AS	No.Transcript Isoform	No. Genes
Total		53913	47199	16557	58543	50249	17070	57649	49566	16893	53876	46930	16553	51388	45015	15984	55798	48027	16538	59146	49527	16603	54441	48019	16341
TSS		19718	18001		20665	18593		20549	18448		20110	18116		18976	17375		19810	18017		20579	18158		19767	17816
TTS		19622	18052		20297	18602		20011	18412		19634	18040		18867	17462		19675	18076		20003	18103		19422	17837
AE		4197	2762		4810	3028		4753	3065		3975	2611		3706	2411		4375	2753		4988	2975		4321	2721
IR	OFF	2220	1836		2766	2212		2624	2141		2132	1766		2114	1716		2465	1960		2893	2224		2213	1804
	ON	2221	1758		2765	2152		2623	2058		2127	1729		2115	1670		2466	1900		2894	2155		2211	1744
MIR	OFF	233	192		296	244		281	220		177	152		223	181		313	229		337	256		253	195
MIR	ON	233	183		296	225		281	208		177	138		223	173		313	219		336	241		253	197
MSKIP	OFF	199	155		277	193		261	189		208	154		181	134		215	144		267	198		237	166
MSKIP	ON	199	160		277	209		263	198		208	157		181	140		216	150		267	200		237	175
SKIP	OFF	1314	1111		1465	1218		1448	1204		1292	1094		1189	988		1407	1170		1479	1212		1382	2239
SKIP	ON	1312	1141		1463	1241		1451	1234		1294	1123		1188	1013		1407	1196		1480	1243		1384	1160
XAE		604	356		782	451		777	424		613	364		547	347		725	430		868	501		638	370
XIR	OFF	527	436		686	556		662	528		555	443		541	425		684	532		793	609		546	441
XIR	ON	527	405		689	531		666	481		554	412		542	387		686	488		801	573		545	417
XMIR	OFF	45	41		68	46		59	49		58	44		58	39		70	53		81	70		49	37
XMIR	ON	45	37		69	44		59	45		58	42		58	36		71	47		82	63		49	33
XMSKIP	OFF	51	38		47	34		67	53		48	36		43	31		53	35		55	44		52	40
XMSKIP	ON	51	37		47	35		67	49		48	34		43	30		53	32		55	44		52	39
XSKIP	OFF	298	252		389	319		369	281		304	241		297	231		397	302		445	336		415	298
XSKIP	ON	297	246		389	316		378	279		304	234		296	226		397	294		443	322		415	290
Note: 12 different types of alternative splicing events including: TSS (alternative 5’ first exon, TSS), TTS (alternative 3’ last exon, TTS), SKIP (Skipped exon), XSKIP (Approximate SKIP), MSKIP (Multi-SKIP), XMSKIP (Approximate MSKIP), IR (Intron retention), XIR (Approximate IR), MIR (Multi-IR), MXIR (Approximate MIR), AE (Alternative exon) and XAE (Approximate AE).
